# Supplementary material for: Intragenic viral silencer element regulates HTLV-1 latency via RUNX complex recruitment
Source: Nat Microbiol. 2025 May 13;10(6):1447–62. doi: 10.1038/s41564-025-02006-7 (PMC12137137; doi:10.1038/s41564-025-02006-7)
Supplement: Supplementary file 3 — Supplementary Tables 1–6. [file 41564_2025_2006_MOESM3_ESM.xlsx]

## Sheet: Supplementary Table 1
Supplementary Table 1. Clinical information about plasma samples from HIV-1 infected individuals
No.	Sex	Age	Plasma viral RNA (copies/mL)		No.	Sex	Age	Plasma viral RNA (copies/mL)
HIV#1	Male	41	260000		HIV#30	Male	39	64000
HIV#2	Male	42	10000		HIV#31	Male	29	33000
HIV#3	Male	47	170000		HIV#32	Male	45	82000
HIV#4	Female	50	1200		HIV#33	Male	77	420
HIV#5	Male	47	170000		HIV#34	Male	32	13000
HIV#6	Male	52	100000		HIV#35	Male	45	730000
HIV#7	Male	32	11000		HIV#36	Male	43	390000
HIV#8	Male	43	72000		HIV#37	Male	40	770000
HIV#9	Male	60	67000		HIV#38	Male	41	200000
HIV#10	Male	40	18000		HIV#39	Male	40	35000
HIV#11	Male	28	170000		HIV#40	Male	52	5700
HIV#12	Male	68	350000		HIV#41	Male	25	250000
HIV#13	Male	61	120000		HIV#42	Male	47	170000
HIV#14	Male	57	40000		HIV#43	Male	36	83000
HIV#15	Male	33	260000		HIV#44	Female	58	20000
HIV#16	Male	35	380000		HIV#45	Male	34	790000
HIV#17	Male	43	3700000		HIV#46	Male	44	140000
HIV#18	Male	57	170000		HIV#47	Male	49	4400
HIV#19	Male	41	1000000		HIV#48	Male	35	570000
HIV#20	Male	27	380000		HIV#49	Male	57	150000
HIV#21	Male	39	10000		HIV#50	Male	33	39000
HIV#22	Male	64	320000		HIV#51	Male	47	72000
HIV#23	Male	44	14000		HIV#52	Male	33	29000
HIV#24	Male	63	67000		HIV#53	Male	40	42000
HIV#25	Male	33	480		HIV#54	Male	58	6300
HIV#26	Male	29	11000		HIV#55	Male	25	68000
HIV#27	Male	51	170		HIV#56	Male	30	11000
HIV#28	Male	41	19000		HIV#57	Male	51	21000
HIV#29	Male	47	28000		HIV#58	Male	39	300000

## Sheet: Supplementary Table 2
Supplementary Table 2. Clinical information about plasma samples from HTLV-1 infected individuals
No.	Sex	Age	Clinical subtypes	WBC (/mm3)	Abnormal lymphocyte (%)	Lymphocyte (%)	PVL (%)	Plasma viral RNA (copies/ml)
AC#1	Female	73	Carrier	4320	3	31	13.3	N.D.
AC#2	Male	61	Carrier	7750	1	35	7.7	150
AC#3	Female	58	Carrier	4920	2	37	5.9	N.D.
AC#4	Male	47	Carrier	7150	2	37	4	N.D.
AC#5	Male	66	Carrier	6990	2	30	8.6	N.D.
AC#6	Female	58	Carrier	5240	2	50	10.6	N.D.
AC#7	Female	41	Carrier	3690	3	40	5.7	N.D.
AC#8	Female	57	Carrier	4070	3	32	6.7	N.D.
AC#9	Male	61	Carrier	7560	3	26	8.9	N.D.
AC#10	Male	60	Carrier	6500	1	23	9	N.D.
AC#11	Male	42	Carrier	5470	2	40	10.8	N.D.
AC#12	Male	63	Carrier	4810	1	48	4.7	N.D.
AC#13	Female	63	Carrier	6630	1	38	5.1	N.D.
AC#14	Male	40	Carrier	4570	1	46	N.D.	N.D.
AC#15	Female	66	Carrier	3690	1	35	2.4	N.D.
AC#16	Female	61	Carrier	6290	0	41	4.2	450
AC#17	Female	49	Carrier	5640	0	42	10.7	N.D.
AC#18	Female	31	Carrier	5260	1	36	11.5	N.D.
AC#19	Male	72	Carrier	5680	1	28	35.8	N.D.

## Sheet: Supplementary Table 3
Supplementary Table 3. Binding prediction of transcription factors to the OCR RUNX binding sites are enriched in OCR. Prediction analysis for binding of transcription factor was performed by using TFBIND (https://tfbind.hgc.jp). For OCR sequence, we utilized GenBank: AB513134 as reference HTLV-1 genome sequence. Respective transcription factor was ranked based on TF motif enrichment analysis of A…
Transcription factor (TF)	Similarity	Position	Strand	Consensus sequence	Corresponding to the sequence	TF motif score ranking wt39	TF motif score ranking wt51
RUNX1	1	18	(-)	TGTGGT	ACCACA	9th	5th
RUNX1	1	124	(-)	TGTGGT	ACCACA	9th	5th
CEBP	0.928	119	(-)	NNTKTGGWNANNN	TCCTAACCACATC	639th	691st
CAP	0.923	83	(+)	NCANNNNN	TCAGATGC	-	-
CETS1P54	0.911	35	(-)	NNAMMGGAWRWNN	CAATATCCTGCGC	3rd	4th
LYF1	0.903	117	(-)	TTTGGGAGR	CTTCCTAAC	-	-
CETS1P54	0.902	36	(-)	NCMGGAWGYN	AATATCCTGC	3rd	4th
AP2	0.899	88	(-)	MKCCCSCNGGCG	TGCCTCGGGGAC	669th	592nd
CAP	0.898	1	(+)	NCANNNNN	TCACATTG	-	-
LYF1	0.893	130	(+)	TTTGGGAGR	TCTGGCAAG	-	-
VMYB	0.893	20	(+)	NSYAACGGN	CACAACTGA	41st	37th
CEBPB	0.886	142	(-)	RNRTKNNGMAAKNN	ACATTACCCATTTC	639th	691st
CAP	0.88	100	(+)	NCANNNNN	ACATCCGC	-	-
SP1	0.88	52	(-)	GRGGCRGGGW	GCCACGCCTG	31st	34th
CAP	0.879	142	(+)	NCANNNNN	ACATTACC	-	-
2024-10-01	0.879	157	(-)	CWNAWTKWSATRYN	AATATAAAAATACG	286th	337th
MZF1	0.878	91	(+)	NGNGGGGA	CTCGGGGA	-	-
2024-10-01	0.876	78	(+)	CWNAWTKWSATRYN	CAACATCAGATGCC	286th	337th
USF	0.87	104	(-)	GYCACGTGNC	CCGCCGTGGC	133rd	174th
MYB	0.869	20	(+)	NNNAACKGNC	CACAACTGAG	41st	37th
TST1	0.867	147	(+)	NNKGAWTWANANTNN	ACCCATTTCAAATAT	-	-
AP4	0.867	126	(+)	CWCAGCTGGN	CACATCTGGC	175th	139th
IK2	0.866	115	(-)	NNNYGGGAWNNN	TACTTCCTAACC	-	-
2024-10-01	0.864	139	(-)	NNNRTAATNANNN	GCGACATTACCCA	286th	337th
CETS1P54	0.864	98	(-)	NNAMMGGAWRWNN	ACACATCCGCCGT	3rd	4th
GATA3	0.863	125	(-)	NNGATARNG	CCACATCTG	56th	64th
RUNX1	0.857	61	(-)	TGTGGT	GCCGCA	9th	5th
GATA3	0.856	35	(-)	NNGATARNG	CAATATCCT	56th	64th
P300	0.855	111	(-)	NNNRGGAGTNNNNS	GGCCTACTTCCTAA	-	-
TST1	0.867	147	(+)	NNKGAWTWANANTNN	ACCCATTTCAAATAT	-	-
MZF1	0.855	6	(+)	KNNNKAGGGGNAA	TTGCAAGGGGCAA	-	-
HSF2	0.855	85	(+)	NGAANNWTCK	AGATGCCTCG	712nd	659th
HSF2	0.854	85	(-)	NGAANNWTCK	AGATGCCTCG	712nd	659th
E2F	0.854	60	(+)	NNGCGCGAAANTK	TGCCGCAAAAATA	126th	91st
AP4	0.853	20	(-)	NNCAGCTGNN	CACAACTGAG	175th	139th
GATA3	0.85	171	(-)	NNGATARNG	CTGTATCGC	56th	64th
E47	0.848	51	(-)	NSNGCAGGTGKNCNN	TGCCACGCCTGCCGC	-	-
RORA2	0.848	109	(-)	NWAWNTAGGTCAN	GTGGCCTACTTCC	99th	85th
VMYB	0.845	20	(+)	AAYAACGGNN	CACAACTGAG	41st	37th
HSF2	0.845	26	(-)	NGAANNWTCK	TGAGGCTTCC	712nd	659th
USF	0.844	80	(+)	NNRNCACGTGNYNN	ACATCAGATGCCTC	133rd	174th

## Sheet: Supplementary Table 4
Supplementary Table 4. Clinical information about PBMC samples used for RUNX1 inhibitor treatment
No.	Sex	Age	Clinical subtypes	WBC (/mm3)	Abnormal lymphocyte (%)	Lymphocyte (%)	PVL (%)
AC#20	Female	62	Carrier	4490	1	27	10.3
AC#21	Female	60	Carrier	6050	1	33	8.6
AC#22	Male	70	Carrier	6320	2	21	7.4
AC#23	Male	42	Carrier	5470	2	40	10.8
AC#24	Female	66	Carrier	3690	1	35	2.4
AC#25	Female	59	Carrier	4370	0	61	14.5
AC#26	Female	68	Carrier	6600	2	38	10
smATL#1	Male	72	Smoldering	5680	5	37	35.8
smATL#2	Female	65	Smoldering	5520	6	35	26.2
smATL#3	Female	70	Smoldering	5630	15	27	25.4
smATL#4	Female	73	Smoldering	7100	5	24	24.6
chrATL#1	Male	78	Chronic	30520	77	6	N.D.
chrATL#2	Female	71	Chronic	10220	10	30	47.1

## Sheet: Supplementary Table 5
Supplementary Table 5. Sequence information used in this study
Luciferase plasmid	Sequence (5' -> 3')
HTLV1-5’LTR	TGACAATGACCATGAGCCCCAAATATCCCCCGGGGGCTTAGAGCCTCCCAGTGAAAAACATTTCCGAGAAACAGAAGTCTGAAAAGGTCAGGGCCCAGACTAAGGCTCTGACGTCTCCCCCCGGAGGGACAGCTCAGCACCGGCTCGGGCTAGGCCCTGACGTGTCCCCCTGAAGACAAATCATAAGCTCAGACCTCCGGGAAGCCACCAGGAACCACCCATTTCCTCCCCATGTTTGTCATGCCGTCCTCAGGCGTTGACGACAACCCCTCACCTCAAAAAACTTTTCATGGCACGCATATGGCTCAATAAACTAACAGGAGTCTATAAAAGCGTGGAGACAGTTCAGGAGGGGGCTCGCATCTCTCCTTCACGCGCCCGCCGCCCTACCTGAGGCCG…
HTLV1-3’LTR	TGTGTACTAAATTTCTCTCCTGGAGAGTGCTATAGGATGGGCTGTCGCTGGCTCCGAGCCAACGGAGTCGCCGGTACTTGGCCGTGGGCCAAGCCGGCAGTCAGTCGTGAATGAAAGGGAAAGGGGTGGAACTTTCGATCTGTAACGGCGCAGAACAGAAAACGAAACAAAGACGTAGAGTTGAGCAAGCAGGGTCAGGCAAAGCGTGGAGAGCCGGCTGAGTCTAGGTAGGCTCCAAGGGAGCGCCGGACAAAGGCCCGGTCTCGACCTGAGCTTTAAACTTACCTAGACGGCGGACGC
HIV1-5’LTR	TGGAAGGGCTAATTTGGTCCCAAAAAAGACAAGAGATCCTTGATCTGTGGATCTACCACACACAAGGCTACTTCCCTGATTGGCAGAACTACACACCAGGGCCAGGGATCAGATATCCACTGACCTTTGGATGGTGCTTCAAGTTAGTACCAGTTGAACCAGAGCAAGTAGAAGAGGCCAATGAAGGAGAGAACAACAGCTTGTTACACCCTATGAGCCAGCATGGGATGGAGGACCCGGAGGGAGAAGTATTAGTGTGGAAGTTTGACAGCCTCCTAGCATTTCGTCACATGGCCCGAGAGCTGCATCCGGAGTACTACAAAGACTGCTGACATCGAGCTTTCTACAAGGGACTTTCCGCTGGGGACTTTCCAGGGAGGTGTGGCCTGGGCGGGACTG…
HTLV1-1500 (1351-1650)	AAGACCTCCAAGACCTCCTGCAGTACCTTTGCTCCTCCCTCGTGGCTTCCCTCCATCACCAGCAGCTAGATAGCCTTATATCAGAGGCCGAAACCCGAGGTATTACAGGTTATAACCCCTTAGCCGGTCCCCTCCGTGTCCAAGCCAACAATCCACAACAACAAGGATTAAGGCGAGAATACCAGCAACTCTGGCTCGCCGCCTTCGCCGCCCTGCCAGGGAGTGCCAAAGACCCTTCCTGGGCCTCTATCCTCCAAGGCCTGGAGGAGCCTTACCACGCCTTCGTAGAACGCCTCAACA
HTLV1-3000 (2851-3150)	GCCTTTTTTCAAATCCCCTTACCTAAACAGTTCCAGCCCTACTTTGCTTTCACTGTCCCACAGCAGTGTAACTACGGCCCCGGCACTAGATACGCCTGGAAAGTGCTACCCCAAGGGTTTAAAAATAGTCCCACCCTGTTCGAAATGCAGCTGGCCCATATCCTGCAGCCCATTCGGCAAGCTTTCCCCCAATGCACTATTCTTCAGTACATGGATGACATTCTCCTGGCAAGCCCCTCCCATGAGGACCTACTACTACTCTCAGAGGCCACAATGGCTTCCCTAATCTCCCATGGGTTG
OCR (4300-4600)	CTCTCTCCTGCAGAACTACACAGTTTCACCCATTGCGGACAGACGGCCCTCACATTGCAAGGGGCAACCACAACTGAGGCTTCCAATATCCTGCGCTCTTGCCACGCCTGCCGCAAAAATAACCCACAACATCAGATGCCTCGGGGACACATCCGCCGTGGCCTACTTCCTAACCACATCTGGCAAGGCGACATTACCCATTTCAAATATAAAAATACGCTGTATCGCCTTCATGTATGGGTAGACACCTTTTCAGGAGCCATCTCAGCTACCCAAAAGAGAAAAGAAACAAGCTCAGAAG
HTLV1-6000 (5851-6150)	TACTTGCATTGTCTGTATCGATCGTGCCAGCCTATCCACTTGGCACGTCCTATACTCTCCCAACGTCTCTGTTCCATCCTCTTCTTCTACCCCCCTCCTTTACCCATCGTTAGCGCTTCCAGCCCCCCACCTGACGTTACCATTTAACTGGACCCACTGCTTTGACCCCCAGATTCAAGCTATAGTCTCCTCCCCCTGTCATAACTCCCTCATCCTGCCCCCCTTTTCCTTGTCACCTGTTCCCACCCTGGGATCCCGCTCCCGCCGAGCGGTACCGGTGGCGGTCTGGCTTGTCTCCGC
OCR 4349-4531	TCACATTGCAAGGGGCAACCACAACTGAGGCTTCCAATATCCTGCGCTCTTGCCACGCCTGCCGCAAAAATAACCCACAACATCAGATGCCTCGGGGACACATCCGCCGTGGCCTACTTCCTAACCACATCTGGCAAGGCGACATTACCCATTTCAAATATAAAAATACGCTGTATCGCCTTC
OCR 4349-4531 RUNX-mut	TCACATTGCAAGGGGCAACGACAACTGAGGCTTCCAATATCCTGCGCTCTTGCCACGCCTGACGCAAAAATAACCCACAACATCAGATGCCTCGGGGACACATCCGCCGTGGCCTACTTCCTAACGACATCTGGCAAGGCGACATTACCCATTTCAAATATAAAAATACGCTGTATCGCCTTC
OCR 4349-4531 ETS1-mut	TCACATTGCAAGGGGCAACCACAACTGAGGCTTCCAATATCATGCGCTCTTGCCACGCCTGCCGCAAAAATAACCCACAACATCAGATGCCTCGGGGACACATACGCCGTGGCCTACTTCCTAACCACATCTGGCAAGGCGACATTACCCATTTCAAATATAAAAATACGCTGTATCGCCTTC
OCR 4349-4531 GATA3-mut	TCACATTGCAAGGGGCAACCACAACTGAGGCTTCCAAAAACCTGCGCTCTTGCCACGCCTGCCGCAAAAATAACCCACAACATCAGATGCCTCGGGGACACATCCGCCGTGGCCTACTTCCTAACCACAGCTAGCAAGGCGACATTACCCATTTCAAATATAAAAATACGCTATTTCGCCTTC
OCR 4349-4531 RUNX-mut1	TCACATTGCAAGGGGCAACGACAACTGAGGCTTCCAATATCCTGCGCTCTTGCCACGCCTGCCGCAAAAATAACCCACAACATCAGATGCCTCGGGGACACATCCGCCGTGGCCTACTTCCTAACCACATCTGGCAAGGCGACATTACCCATTTCAAATATAAAAATACGCTGTATCGCCTTC
OCR 4349-4531 RUNX-mut2	TCACATTGCAAGGGGCAACCACAACTGAGGCTTCCAATATCCTGCGCTCTTGCCACGCCTGACGCAAAAATAACCCACAACATCAGATGCCTCGGGGACACATCCGCCGTGGCCTACTTCCTAACCACATCTGGCAAGGCGACATTACCCATTTCAAATATAAAAATACGCTGTATCGCCTTC
OCR 4349-4531 RUNX-mut3	TCACATTGCAAGGGGCAACCACAACTGAGGCTTCCAATATCCTGCGCTCTTGCCACGCCTGCCGCAAAAATAACCCACAACATCAGATGCCTCGGGGACACATCCGCCGTGGCCTACTTCCTAACGACATCTGGCAAGGCGACATTACCCATTTCAAATATAAAAATACGCTGTATCGCCTTC
OCR 4349-4531 RUNX-s-mut	TCACATTGCAAGGGGCAACGACAACTGAGGCTTCCAATATCCTGCGCTCTTGCCACGCCTGTCGCAAAAATAACCCACAACATCAGATGCCTCGGGGACACATCCGCCGTGGCCTACTTCCTAATCATATCTGGCAAGGCGACATTACCCATTTCAAATATAAAAATACGCTGTATCGCCTTC
shRNA plasmid	Sequence
shRNA-Scramble	CCTAAGGTTAAGTCGCCCTCG
shRNA-RUNX1#3	AGCTTCACTCTGACCATCA
shRNA-RUNX1#6	ACCGACAGCCCCAACTTCCT
qPCR primer	Sequence
tax F	CCGGCGCTGCTCTCATCCCGGT
tax R	GGCCGAACATAGTCCCCCAGAG
hbz F	GGACGCAGTTCAGGAGGCAC
hbz R	CCTCCAAGGATAATAGCCCG
5'LTR F	GACAGCCCATCCTATAGCACTC
5'LTR R	CTAGCGCTACGGGAAAAGATT
OCR F	GAAATGGGTAATGTCGCCTTGC
OCR R	TCACATTGCAAGGGGCAAC
3'LTR F	AATACACCAACATCCCCATTTC
3'LTR R	GTTTTTCACTGGGAGGCTCTAA
eRUNX1 F	CTCTTGACACAGACCCCGTC
eRUNX1 R	TCGACAAACAGGATGCCTCC
18s RNA F	GTAACCCGTTGAACCCCATT
18s RNA R	CCATCCAATCGGTAGTAGCG
HIV-1 Gag F	GGTGCGAGAGCGTCGGTATTAAG
HIV-1 Gag R	AGCTCCCTGCTTGCCCATA
Albumin F	TGCATGAGAAAACGCCAGTAA
Albumin R	ATGGTCGCCTGTTCACCAA
5′ LTR F	GACAGCCCATCCTATAGCACTC
5′ LTR R	CTAGCGCTACGGGAAAAGATT
Gag F	CAGAGGAAGATGCCCTCCTATT
Gag R	GTCAACCTGGGCTTTAATTACG
Pol F	CAGCCCATTCGGCAAG
Pol R	TGAGAGTAGTAGTAGGTCCTCATGG
Env F	GCTAGTTCTGCCCAGTGGAT
Env R	TTGGTGGTCTTTTTCTTTGG
vCTCF F	CCGATCACGATGCGTTTC
vCTCF R	ACGGTTTGCTATCCTTAGAAGA
Tax F	CTCCTTCCGTTCCACTCAAC
Tax R	GTGGTAGGCCTTGGTTTGAA
3' LTR F	AATACACCAACATCCCCATTTC
3' LTR R	GTTTTTCACTGGGAGGCTCTAA
ddPCR primer and probe	Sequence
tax F	CGGATACCCAGTCTACGTGTT
tax R	CAGTAGGGCGTGACGATGTA
tax probe	CTGTGTACAAGGCGACTGGTGCC
Albumin F	TGCATGAGAAAACGCCAGTAA
Albumin R	ATGGTCGCCTGTTCACCAA
Albumin probe	TGACAGAGTCACCAAATGCTGCACAGAA
LTR-OCR-F	CTCTCCACGCTTTGCCTGACCCT
LTR-OCR-R	TGGTTGCCCCTTGCAATGTGAG
LTR-OCR-probe	GCCGTTACAGATCCCATCTCCA
HTLV-1 2LTR circle -F	TTCCCTTTCATTCACGACTGACTG
HTLV-1 2LTR circle -R	AAATGTTTTTCACTGGGAGGCTCT

## Sheet: Supplementary Table 6
Supplementary Table 6. Clinical profiles of three smATL patients
No.	Sex	Age	Clinical subtype	WBC (/mm3)	Abnormal lymphocyte (%)	Lymphocyte (%)	PVL (%)
a5	Female	65	Smoldering	5520	6	35	26.2
a6	Female	64	Smoldering	4780	1	23	8
a9	Female	75	Smoldering	7890	7	34	24.6
