# Supplementary material for: Intragenic viral silencer element regulates HTLV-1 latency via RUNX complex recruitment
Source: Nat Microbiol. 2025 May 13;10(6):1447–62. doi: 10.1038/s41564-025-02006-7 (PMC12137137; doi:10.1038/s41564-025-02006-7)
Supplement: Supplementary file 4 — ddPCR, qPCR and luciferase assay source data. [file 41564_2025_2006_MOESM4_ESM.xlsx]

## Sheet: 1a
HTLV (cp/mL)	HIV (cp/mL)
42.9	260000
48.2	10000
26.7	170000
26.7	1200
26.7	170000
26.7	100000
26.7	11000
26.7	72000
26.7	67000
26.7	18000
26.7	170000
26.7	350000
26.7	120000
26.7	40000
26.7	260000
26.7	380000
26.7	3700000
	170000
	1000000
	380000
	10000
	320000
	14000
	67000
	480
	11000
	170
	19000
	28000
	64000
	33000
	82000
	420
	13000
	730000
	390000
	770000
	200000
	35000
	5700
	250000
	170000
	83000
	20000
	790000
	140000
	4400
	570000
	150000
	39000
	72000
	29000
	42000
	6300
	68000
	11000
	21000
	300000

## Sheet: 1b
	1	2	3
pGL4.10	0.930751	1.06475	1.0045
pGL4.10 HTLV-1 5'LTR	3.51681	3.71876	3.6247
pGL4.10 HTLV-1 5'LTR + Tax	146.141	142.34	150.885
pGL4.10 HIV-1 5'LTR	11.202	10.6379	10.0904
pGL4.10 HIV-1 5'LTR + Tat	168.282	153.584	153.35

## Sheet: 1f
	1	2	3
pGL4.10	0.114645	0.184684	0.185021
pGL4.10 HTLV-1 5'LTR	0.948777	1.0312	1.02002
pGL4.10 HTLV-1 5'LTR + 1500	1.0178	1.10765	1.04073
pGL4.10 HTLV-1 5'LTR + 3000	1.56515	1.61017	1.56042
pGL4.10 HTLV-1 5'LTR + OCR	0.142105	0.174521	0.11656
pGL4.10 HTLV-1 5'LTR + 6000	1.20388	1.30641	1.27232
pGL4.10 HTLV-1 3'LTR	1.05091	0.890388	1.0587
pGL4.10 HTLV-1 3'LTR + OCR	0.975274	1.06655	0.907505

## Sheet: 1g
	1	2	3
pGL4.10	0.0903794	0.0937397	0.0863701
pGL4.10 HTLV-1 5'LTR	0.96576	1.01456	1.01968
pGL4.10 HTLV-1 5'LTR + sense OCR	0.0872136	0.103713	0.0743788
pGL4.10 HTLV-1 5'LTR + anti sense OCR	0.12344	0.0908912	0.08135
pGL4.10 HTLV-1 3'LTR	0.961945	1.07526	0.962798
pGL4.10 HTLV-1 3'LTR + sense OCR	0.658717	0.767048	0.835911
pGL4.10 HTLV-1 3'LTR + anti sense OCR	1.00375	0.838853	0.926437
