# Supplementary material for: Intragenic viral silencer element regulates HTLV-1 latency via RUNX complex recruitment
Source: Nat Microbiol. 2025 May 13;10(6):1447–62. doi: 10.1038/s41564-025-02006-7 (PMC12137137; doi:10.1038/s41564-025-02006-7)
Supplement: Supplementary file 5 — Luciferase assay, qRT-PCR and FACS source data. [file 41564_2025_2006_MOESM5_ESM.xlsx]

## Sheet: 2c
RUNX1
pGL4.10	1.0289	0.988439	0.982659
pGL4.10 HTLV-1 5'LTR + OCR	12.6474	13.3006	13.0173
pGL4.10 HTLV-1 5'LTR + OCR + 5 ng	5.31792	4.90751	5.19075
pGL4.10 HTLV-1 5'LTR + OCR + 20 ng	3.24855	2.90173	3.7052
pGL4.10 HTLV-1 5'LTR + OCR + 40 ng	3.21965	3.23699	3.62428
GATA3
pGL4.10	1.0289	0.988439	0.982659
pGL4.10 HTLV-1 5'LTR + OCR	12.6474	13.3006	13.0173
pGL4.10 HTLV-1 5'LTR + OCR + 5 ng	15.8035	16.9595	17
pGL4.10 HTLV-1 5'LTR + OCR + 20 ng	12.2486	13.0809	13.5029
pGL4.10 HTLV-1 5'LTR + OCR + 40 ng	14.4971	15.9595	14.4162
ETS1
pGL4.10	1.0289	0.988439	0.982659
pGL4.10 HTLV-1 5'LTR + OCR	12.6474	13.3006	13.0173
pGL4.10 HTLV-1 5'LTR + OCR + 5 ng	26.0231	24.2197	28.7746
pGL4.10 HTLV-1 5'LTR + OCR + 20 ng	54.8266	59.0058	58.7168
pGL4.10 HTLV-1 5'LTR + OCR + 40 ng	113.936	123.584	113.884

## Sheet: 2d
	1	2	3
pGL4.10	1.01074	1.01974	0.96952
pGL4.10 HTLV-1 5'LTR	17.4255	18.4122	19.1301
pGL4.10 HTLV-1 5'LTR + OCR	14.6236	15.4104	14.2539
pGL4.10 HTLV-1 5'LTR + OCR + RUNX1 2ng	9.03101	10.8391	8.54055
pGL4.10 HTLV-1 5'LTR + OCR + RUNX1 2ng + ETS1 2ng	7.71218	7.50999	9.69047
pGL4.10 HTLV-1 5'LTR + OCR + RUNX1 2ng + ETS1 10ng	8.07378	9.67444	9.44464
pGL4.10 HTLV-1 5'LTR + OCR + RUNX1 2ng + ETS1 20ng	20.7703	18.7512	21.1852
pGL4.10 HTLV-1 5'LTR + OCR + RUNX1 2ng + ETS1 40ng	33.8395	36.6078	34.0264
pGL4.10 HTLV-1 5'LTR + OCR + ETS1 40ng	37.4512	36.7039	34.6648

## Sheet: 2e
	1	2	3
pGL4.10	1.02201	0.991775	0.986212
pGL4.10 HTLV-1 5'LTR	6.00171	5.91906	4.59606
pGL4.10 HTLV-1 5'LTR + OCR	0.58426	0.6631	0.544947
pGL4.10 HTLV-1 5'LTR + OCR + RUNX1 mut	6.84109	9.58724	6.37636
pGL4.10 HTLV-1 5'LTR + OCR + GATA3 mut	1.26272	1.24314	0.944544
pGL4.10 HTLV-1 5'LTR + OCR + ETS1 mut	1.72648	1.17681	1.41164

## Sheet: 2f
	1	2	3
pGL4.10	1.04453	0.961187	0.994278
pGL4.10 HTLV-1 5'LTR	10.0313	10.2256	9.71287
pGL4.10 HTLV-1 5'LTR + OCR	11.0037	10.2394	9.96648
pGL4.10 HTLV-1 5'LTR + OCR + RUNX1	3.4881	3.31706	3.79809
pGL4.10 HTLV-1 5'LTR + OCR + RUNX1 S67I	4.6877	4.77817	4.93738
pGL4.10 HTLV-1 5'LTR + OCR + RUNX1 W79C	7.98382	8.85532	8.60283
pGL4.10 HTLV-1 5'LTR + OCR + RUNX1 R174Q	9.25565	9.59965	9.21622

## Sheet: 2g
	dNGFR			RUNX1-dNGFR
MT1	0.9953	1.0094	1.00002	0.628999	0.638821	0.638579
TBX4B	1.03507	0.953574	1.0006	0.739336	0.723257	0.737547

## Sheet: 2h
MT-1	dNGFR			RUNX1-dNGFR
Tax+ cells (%)	4.31	4.62	4.18	1.75	2.16	2.63

## Sheet: 2i
	1	2	3
pGL4.10	0.998464	1.01877	0.982768
pGL4.10 HTLV-1 5'LTR	12.5824	11.9338	11.086
pGL4.10 HTLV-1 5'LTR + OCR	2.16127	2.08389	2.27331
pGL4.10 HTLV-1 5'LTR + OCR + scramble	1.88276	1.67071	2.25846
pGL4.10 HTLV-1 5'LTR + OCR + RUNX1#3	6.63563	7.36433	6.75445
pGL4.10 HTLV-1 5'LTR + OCR + RUNX1#6	6.38062	6.3734	6.25245
