# Supplementary material for: Intragenic viral silencer element regulates HTLV-1 latency via RUNX complex recruitment
Source: Nat Microbiol. 2025 May 13;10(6):1447–62. doi: 10.1038/s41564-025-02006-7 (PMC12137137; doi:10.1038/s41564-025-02006-7)
Supplement: Supplementary file 6 — Luciferase assay, ddPCR, qRT-PCR, FACS and ELISPOT assay source data. [file 41564_2025_2006_MOESM6_ESM.xlsx]

## Sheet: 3a
	1	2	3
pGL4.10	1.1577	0.89467	0.947627
pGL4.10 HTLV-1 5'LTR	6.96516	7.95933	8.85995
pGL4.10 HTLV-1 5'LTR + OCR	0.552947	0.576775	0.762785
pGL4.10 HTLV-1 5'LTR + OCR-sm	8.44571	9.18785	8.83731

## Sheet: 3d
	wt-JEX			sm-JEX
hbz	1.07425	1.03049	0.903335	2.01857	2.89454	2.7384
tax	1.04729	1.00463	0.950439	14.5876	16.641	17.1088

## Sheet: 3e
Supernatant p19 (ng/ml)	None			PMA/Ionomycin
JET	0	0	0	0	0	0
wt	0	0	0	0	0	0
sm	7993.34	7993.34	10214	47964.9	51295.8	50740.7

## Sheet: 3f
PVL/100 cells	wt	sm
0 week	30	62.9
2 week	18	800
3 week	11.7	1055
4 week	10.1	2121
5 week	8.3	1392
6 week	6	1851
7 week	5.1	1752

## Sheet: 3i
	Antigen presenting cells
Transduced TCR	Jurkat			JET-wt			JET-sm
None	14	20	13	22	23	36	26	28	33
A24/Tax TCR-1	10	7	12	29	32	32	68	60	53
A24/Tax TCR-2	10	7	4	24	20	30	62	72	63
