# Supplementary material for: Intragenic viral silencer element regulates HTLV-1 latency via RUNX complex recruitment
Source: Nat Microbiol. 2025 May 13;10(6):1447–62. doi: 10.1038/s41564-025-02006-7 (PMC12137137; doi:10.1038/s41564-025-02006-7)
Supplement: Supplementary file 7 — Luciferase assay, ddPCR and ChIP-PCR source data. [file 41564_2025_2006_MOESM7_ESM.xlsx]

## Sheet: 5b
	1	2	3
pGL4.10	0.991546	1.04601	0.962446
pGL4.10 HIV-1 5'LTR	13.1974	12.3729	14.5319
pGL4.10 HIV-1 5'LTR + OCR	2.27325	2.24273	1.98805
pGL4.10 HIV-1 5'LTR + OCR RUNX-mut	14.0026	15.3907	15.1698

## Sheet: 5c
	1	2	3
NL4-3	1.0003	0.9984	1.0013
NL4-3-wt-OCR	0.8252	0.9114	0.8161
NL4-3-mt-OCR	0.7304	0.8154	0.885

## Sheet: 5d
	NL43/IgG			NL43/anti-RUNX1			NL43-wt OCR/IgG			NL43-wt OCR/ anti-RUNX1			NL43-mut OCR/IgG			NL43-mut OCR/ anti-RUNX1
eRUNX1	0.0275102	0.0165754	0.0180543	0.866249	0.589682	0.544174	0	0	0	0.625929	0.79528	0.605682	0.145411	0.0499162	0.240957	0.765142	0.763484	1.09524
OCR	0.029666	0.00249069	0.00131393	0.0149152	0.0159781	0.00913016	0	0	0	4.89654	4.19218	3.3773	0.469298	0.380741	0.323333	0.495611	0.521633	0.528758

## Sheet: 5e
p24 positive cells(%)	None			NL43			NL43-wt-OCR			NL43-mut-OCR
Jurkat	0.02	0.03	0.02	62.7	63.7	62.8	33.2	34.4	34.1	58.9	55.6	58.2
Molt4	0.07	0.25	0.09	52	50.4	49.9	23.5	26.3	23.5	46.9	48.1	46.4

## Sheet: 5f
Cell number (10^6 cells /ml)
Post-infection	None			NL43			NL43-wt-OCR			NL43-mut-OCR
day0	0.56	0.52	0.5	0.56	0.52	0.5	0.56	0.52	0.5	0.56	0.52	0.5
day1	0.64	0.8	0.62	0.56	0.66	0.66	0.68	0.58	0.62	0.6	0.62	0.68
day2	1.22	1.2	1.1	0.54	0.44	0.58	0.64	0.76	0.66	0.4	0.44	0.4
day3	3.08	3.2	3.24	0.34	0.4	0.42	0.96	0.96	1.08	0.46	0.4	0.48
day4	3.52	3.6	3.64	0.26	0.3	0.32	2.2	2	2	0.76	0.66	0.6
Dead cells (%)
Post-infection	None			NL43-HIV-env(-)			NL43-HIV-env(-) NFR-wt			NL43-HIV-env(-) NFR-mt
day0	0	0	0	0	0	0	0	0	0	0	0	0
day1	0	0	0	0	0	0	0	0	3	0	0	3
day2	0	0	0	7	4	6	3	0	3	17	15	9
day3	0	1	0	41	39	40	8	11	10	32	35	38
day4	0	1	0	62	61	60	4	5	6	38	42	45
