# Supplementary material for: Intragenic viral silencer element regulates HTLV-1 latency via RUNX complex recruitment
Source: Nat Microbiol. 2025 May 13;10(6):1447–62. doi: 10.1038/s41564-025-02006-7 (PMC12137137; doi:10.1038/s41564-025-02006-7)
Supplement: Supplementary file 9 — ddPCR measurement source data. [file 41564_2025_2006_MOESM9_ESM.xlsx]

## Sheet: 1e
	Tax%	2LTRc%
wt39 - week 02	96.2963	0.576923	1	0.00599112
wt39 - week 06	77.9856	0.243056	1	0.00311667
