# Supplementary material for: Intragenic viral silencer element regulates HTLV-1 latency via RUNX complex recruitment
Source: Nat Microbiol. 2025 May 13;10(6):1447–62. doi: 10.1038/s41564-025-02006-7 (PMC12137137; doi:10.1038/s41564-025-02006-7)
Supplement: Supplementary file 10 — Luciferase assay source data. [file 41564_2025_2006_MOESM10_ESM.xls]

## Sheet: 1d
	1	2	3
pGL4.10	0.993024	0.970258	1.03672
pGL4.10 HTLV-1 5'LTR	11.3304	10.3841	10.4786
pGL4.10 HTLV-1 5'LTR + OCR	11.3687	11.1301	10.8602
pGL4.10 HTLV-1 5'LTR + OCR + RUNX1	3.53076	3.50859	3.30484
pGL4.10 HTLV-1 5'LTR + OCR + RUNX2	4.99267	4.66953	4.75297
pGL4.10 HTLV-1 5'LTR + OCR + RUNX3	8.69361	8.57512	8.71552
