# Supplementary material for: Intragenic viral silencer element regulates HTLV-1 latency via RUNX complex recruitment
Source: Nat Microbiol. 2025 May 13;10(6):1447–62. doi: 10.1038/s41564-025-02006-7 (PMC12137137; doi:10.1038/s41564-025-02006-7)
Supplement: Supplementary file 11 — Luciferase assay source data. [file 41564_2025_2006_MOESM11_ESM.xlsx]

## Sheet: 3b
	1	2	3
pGL4.10	0.988873	0.860041	1.15109
pGL4.10 HTLV-1 5'LTR	8.78758	7.30072	7.42714
pGL4.10 HTLV-1 5'LTR + OCR	1.18455	0.73456	0.757192
pGL4.10 HTLV-1 5'LTR + OCR4349-4531	1.31418	0.807279	0.757323

## Sheet: 3c
RUNX1	1	2	3
pGL4.10	1.0289	0.988439	0.982659
pGL4.10 HTLV-1 5'LTR	12.3	12.5857	10.9571
pGL4.10 HTLV-1 5'LTR + RUNX1 5ng	8.17341	8.35838	8.14451
pGL4.10 HTLV-1 5'LTR + RUNX1 20ng	7.19653	6.27168	6.76301
pGL4.10 HTLV-1 5'LTR + RUNX1 40ng	5.55491	6.01156	7.03468
GATA3
pGL4.10	1.0289	0.988439	0.982659
pGL4.10 HTLV-1 5'LTR	12.3	12.5857	10.9571
pGL4.10 HTLV-1 5'LTR + GATA3 5ng	10.2832	10.578	10.6012
pGL4.10 HTLV-1 5'LTR + GATA3 20ng	8.63006	8.96532	9.22543
pGL4.10 HTLV-1 5'LTR + GATA3 40ng	9.72832	9.57225	9.56069
ETS1
pGL4.10	1.0289	0.988439	0.982659
pGL4.10 HTLV-1 5'LTR	12.3	12.5857	10.9571
pGL4.10 HTLV-1 5'LTR + ETS1 5ng	18.4104	17.3757	15.4913
pGL4.10 HTLV-1 5'LTR + ETS1 20ng	35.4798	40.2832	43.3873
pGL4.10 HTLV-1 5'LTR + ETS1 40ng	62.3121	60.0983	65.5723

## Sheet: 3d
RUNX1	1	2	3
pGL4.10 HTLV-1 5'LTR + OCR	1.02824	1.0568	1.18802
pGL4.10 HTLV-1 5'LTR + OCR + RUNX1 5ng	0.650636	0.587137	0.637331
pGL4.10 HTLV-1 5'LTR + OCR + RUNX1 20ng	0.451406	0.462673	0.547863
pGL4.10 HTLV-1 5'LTR + OCR + RUNX1 40ng	0.579605	0.538462	0.515201
GATA3
pGL4.10 HTLV-1 5'LTR + OCR	1.02824	1.0568	1.18802
pGL4.10 HTLV-1 5'LTR + OCR + GATA3 5ng	1.53682	1.60328	1.6036
pGL4.10 HTLV-1 5'LTR + OCR + GATA3 20ng	1.41929	1.45906	1.46366
pGL4.10 HTLV-1 5'LTR + OCR + GATA3 40ng	1.4902	1.66727	1.50786
ETS1
pGL4.10 HTLV-1 5'LTR + OCR	1.02824	1.0568	1.18802
pGL4.10 HTLV-1 5'LTR + OCR + ETS1 5ng	1.4135	1.39388	1.85746
pGL4.10 HTLV-1 5'LTR + OCR + ETS1 20ng	1.54529	1.46477	1.35332
pGL4.10 HTLV-1 5'LTR + OCR + ETS1 40ng	1.82848	2.05636	1.73678

## Sheet: 3e
	1	2	3
pGL4.10	1.02836	0.995157	0.976482
pGL4.10 HTLV-1 5'LTR + OCR	0.59237	0.773223	0.992873
pGL4.10 HTLV-1 5'LTR + OCR RUNX-mt	9.07745	10.5977	9.85089
pGL4.10 HTLV-1 5'LTR + OCR RUNX-mt-1	2.27654	2.13595	2.35732
pGL4.10 HTLV-1 5'LTR + OCR RUNX-mt-2	2.28862	1.98846	1.80565
pGL4.10 HTLV-1 5'LTR + OCR RUNX-mt-3	2.06383	2.77262	2.68954
