# Supplementary material for: Intragenic viral silencer element regulates HTLV-1 latency via RUNX complex recruitment
Source: Nat Microbiol. 2025 May 13;10(6):1447–62. doi: 10.1038/s41564-025-02006-7 (PMC12137137; doi:10.1038/s41564-025-02006-7)
Supplement: Supplementary file 12 — Luciferase assay source data. [file 41564_2025_2006_MOESM12_ESM.xlsx]

## Sheet: 4a
Jurkat	1	2	3		293T	1	2	3		BCBL1	1	2	3
pGL4.10	1.07277	0.934901	0.992333		pGL4.10	1.03345	0.959524	1.00703		pGL4.10	1.18472	0.842138	0.973145
pGL4.10 HTLV-1 5'LTR	7.25945	7.84667	6.72768		pGL4.10 HTLV-1 5'LTR	21.9081	22.3619	22.707		pGL4.10 HTLV-1 5'LTR	0.754226	0.529781	0.665843
pGL4.10 HTLV-1 5'LTR + OCR	0.73802	0.564755	1.13532		pGL4.10 HTLV-1 5'LTR + OCR	26.5508	28.0209	26.1706		pGL4.10 HTLV-1 5'LTR + OCR	0.752721	0.700315	0.747974
Molt4	1	2	3		HeLa	1	2	3		BC-2	1	2	3
pGL4.10	0.911832	0.907146	1.18102		pGL4.10	1.12901	0.886272	0.984716		pGL4.10	1.04151	0.970479	0.988012
pGL4.10 HTLV-1 5'LTR	2.99023	5.05816	4.24861		pGL4.10 HTLV-1 5'LTR	165.295	139.45	152.268		pGL4.10 HTLV-1 5'LTR	1.40859	1.36253	1.44251
pGL4.10 HTLV-1 5'LTR + OCR	1.22808	1.28696	1.15146		pGL4.10 HTLV-1 5'LTR + OCR	122.325	115.623	124.679		pGL4.10 HTLV-1 5'LTR + OCR	1.37214	1.37856	1.38856
CEM	1	2	3		THP-1	1	2	3		KMS-12-PE	1	2	3
pGL4.10	1.03333	1.02988	0.936784		pGL4.10	0.874491	1.08628	1.03922		pGL4.10	0.890065	1.13884	0.971092
pGL4.10 HTLV-1 5'LTR	5.49017	4.96656	5.55565		pGL4.10 HTLV-1 5'LTR	19.5329	19.9205	20.6101		pGL4.10 HTLV-1 5'LTR	1.06957	1.22376	1.48787
pGL4.10 HTLV-1 5'LTR + OCR	0.532279	0.61674	0.774975		pGL4.10 HTLV-1 5'LTR + OCR	10.2686	8.80202	9.56803		pGL4.10 HTLV-1 5'LTR + OCR	0.762474	0.420695	0.603019
Kit225(+)	1	2	3		K562	1	2	3		YT-1	1	2	3
pGL4.10	1.02709	0.978645	0.994261		pGL4.10	0.883371	1.12036	0.996268		pGL4.10	0.99272	1.03598	0.971304
pGL4.10 HTLV-1 5'LTR	4.71572	5.74512	4.77003		pGL4.10 HTLV-1 5'LTR	13.5426	11.0059	10.608		pGL4.10 HTLV-1 5'LTR	0.537654	0.561998	0.573044
pGL4.10 HTLV-1 5'LTR + OCR	1.01504	0.945795	1.0575		pGL4.10 HTLV-1 5'LTR + OCR	7.87691	8.34355	7.44896		pGL4.10 HTLV-1 5'LTR + OCR	0.483546	0.498147	0.534041

## Sheet: 4b
Human CD4 T cells	1	2	3
pGL4.10	1.09496	0.978596	0.926442
pGL4.10 HTLV-1 5'LTR	113.585	111.258	118.535
pGL4.10 HTLV-1 5'LTR + OCR	36.7846	34.9048	32.6994
iPS-ML	1	2	3
pGL4.10	1.06524	0.986146	0.948615
pGL4.10 HTLV-1 5'LTR	1.05614	1.01314	1.02794
pGL4.10 HTLV-1 5'LTR + OCR	1.28674	1.55598	1.28835

## Sheet: 4c
RUNX1 MFI
none	Scramble	RUNX1-sh#3	RUNX1-sh#6
1588	1573	1018	920
1664	1649	1051	962
1564	1696	1010	935

## Sheet: 4d
RUNX1 MFI
none	Scramble	RUNX1-sh#3	RUNX1-sh#6
884	1025	506	653
943	1042	498	646
967	959	495	643

## Sheet: 4e
	1	2	3
pGL4.10	1.02799	0.975334	0.996681
pGL4.10 HTLV-1 5'LTR	8.26964	8.88641	9.11854
pGL4.10 HTLV-1 5'LTR + OCR	0.686888	1.03668	1.0917
pGL4.10 HTLV-1 5'LTR + OCR + scramble	1.01515	1.0434	1.05328
pGL4.10 HTLV-1 5'LTR + OCR + RUNX1#3	1.24776	1.24539	1.24596
pGL4.10 HTLV-1 5'LTR + OCR + RUNX1#6	2.01945	1.92034	2.16447

## Sheet: 4f
	1	2	3
pGL4.10	0.987287	1.02711	0.985602
pGL4.10 HTLV-1 5'LTR	9.38301	7.21846	8.90012
pGL4.10 HTLV-1 5'LTR + OCR	7.21704	7.90777	7.82314
pGL4.10 HTLV-1 5'LTR + OCR + RUNX1	1.80522	1.75728	1.88365
pGL4.10 HTLV-1 5'LTR + OCR + RUNX1 P187R	2.48952	2.65499	2.28468
pGL4.10 HTLV-1 5'LTR + OCR + RUNX1 F262V	2.77241	2.66998	2.53309
