# Supplementary material for: Intragenic viral silencer element regulates HTLV-1 latency via RUNX complex recruitment
Source: Nat Microbiol. 2025 May 13;10(6):1447–62. doi: 10.1038/s41564-025-02006-7 (PMC12137137; doi:10.1038/s41564-025-02006-7)
Supplement: Supplementary file 13 — ddPCR measurement source data. [file 41564_2025_2006_MOESM13_ESM.xlsx]

## Sheet: 5a
	PVL(%)	2 LTRc (%)	PVL : 2LTRc
wt-01	350	1.37405	0.392585	0.285714
wt-08	131.452	1.55131	1.18014	0.760736
s-mut-01	737.288	3.02521	0.410316	0.135632
s-mut-08	2409.84	10.5473	0.437676	0.0414966

## Sheet: 5d
wt-chromatin			s-mut-chromatin
0.00353509	0.00575656	0.00433162	0.000746949	0.000356301	0.00077988
