# Supplementary material for: Intragenic viral silencer element regulates HTLV-1 latency via RUNX complex recruitment
Source: Nat Microbiol. 2025 May 13;10(6):1447–62. doi: 10.1038/s41564-025-02006-7 (PMC12137137; doi:10.1038/s41564-025-02006-7)
Supplement: Supplementary file 14 — FACS and ELISPOT assay source data. [file 41564_2025_2006_MOESM14_ESM.xlsx]

## Sheet: 6a
	RUNX1 inhibitor	Viability
J-Lat9.2	0uM	1	1	0.952381
	25uM	0.933333	0.974359	0.973684
	50uM	0.972973	1	1
J-Lat10.6	0uM	1	1	0.967742
	25uM	0.944444	0.969697	1
	50uM	1	1	0.964286
wt39	0uM	1	1	0.958333
	25uM	1	0.952381	0.961538
	50uM	0.923077	1	0.956522
	100uM	0.952381	1	0.928571
wt51	0uM	1	0.928571	0.972973
	25uM	1	1	0.923077
	50uM	0.916667	0.972973	1
	100uM	0.975	0.965517	0.96875

## Sheet: 6b
		GFP+ cells(%)
J-Lat9.2	0uM	0.065	0.046	0.035
	25uM	0.1	0.15	0.14
	50uM	4.84	5.02	7.03
J-Lat10.6	0uM	0.8	0.51	0.32
	25uM	0.67	0.42	0.54
	50uM	15.5	13	10
		Tdtomato+ cells(%)
wt39	0uM	0.42	0.9	0.66
	25uM	5.64	13.9	12.2
	50uM	19.9	50.7	52
wt51	0uM	0.86	1.03	0.48
	25uM	30	14.3	28.1
	50uM	43	45.9	46.1

## Sheet: 6d
	Living CD4T cells (%)		Tax+ cells in CD4 T cells (%)
	none	Ro:50uM	none	Ro:50uM
Carrier-1	52.1	51.6	8.27	9.32
Carrier-2	33.2	34.1	16.9	20
Carrier-3	34.1	35.7	4.79	7.32
Carrier-4	44.9	44	9.18	12.4
Carrier-5	55.8	55	5.22	7.28
Carrier-6	59.9	59.6	5.36	6.18
Carrier-7	47.4	47.2	13.3	16.4
Smoldering-1	51.6	52.4	13.9	15.1
Smoldering-2	53.4	53.5	17.8	21.6
Smoldering-3	61.8	62.3	3.41	4.42
Smoldering-4	57	56.8	5.72	6.97
Chronic-1	93.8	92.5	0.024	0.079
Chronic-2	80.6	80.8	0.43	0.7

## Sheet: 6e
	A24/Nef			A24/Tax
Tax-TCR-1	0	0	0	232	254	222
Tax-TCR-2	7	2	0	299	306	292

## Sheet: 6f
HD1	None			A24/Tax TCR-1			A24/Tax TCR-2
Ro (-) wt51	2	2	2	7	5	8	1	2	3
Ro (+) wt51	2	3	3	17	20	19	7	6	6

## Sheet: 6g
Target cell: wt51
PI+ cells	E:T=0:1			E:T=1:1			E:T=2:1			E:T=10:1
Ro(-) dEGFR	-0.000637562	0.000369115	0.000268447	0.00499983	0.00318781	0.00218113	0.0079192	0.0110399	0.00016778	0.0405356	0.0884534	0.0850307
Ro(-) TCR1				0.0147646	0.016778	0.0130533	0.0360055	0.0332875	0.0261401	0.113117	0.138284	0.139291
Ro(-) TCR2				0.0079192	0.0227174	0.0165766	0.046777	0.0267441	0.0308714	0.0778833	0.10305	0.12117
Ro(+) dEGFR	0.000570738	0.00177936	-0.0023501	0.00137649	0.00530451	0.00621097	0.00439804	0.00832606	0.0107433	0.0313906	0.05093	0.0391459
Ro(+) TCR1				0.019808	0.0102397	0.0200094	0.0320956	0.03411	0.0350165	0.328208	0.33828	0.346337
Ro(+) TCR2				0.0255489	0.0150742	0.00812462	0.0399517	0.0469012	0.0510307	0.429934	0.465185	0.438998
